# Supplementary material for: The Histone Variant MacroH2A1 Impacts Circadian Gene Expression and Cell Phenotype in an In Vitro Model of Hepatocellular Carcinoma
Source: Biomedicines. 2021 Aug 20;9(8):1057. doi: 10.3390/biomedicines9081057 (PMC8391426; doi:10.3390/biomedicines9081057)
Supplement: Supplementary file 1 [file biomedicines-09-01057-s001.zip]

Archive with 1 entries (1 files):
- biomedicines-1343511  -supplementary.pdf
